# Supplementary material for: (3+2)-Cycloadditions of Levoglucosenone (LGO) with Fluorinated Nitrile Imines Derived from Trifluoroacetonitrile: An Experimental and Computational Study
Source: Molecules. 2023 Oct 30;28(21):7348. doi: 10.3390/molecules28217348 (PMC10647924; doi:10.3390/molecules28217348)
Supplement: Supplementary file 1 [file molecules-28-07348-s001.zip]

Archive with 1 entries (1 files):
- molecules-2680523-supplementary.pdf
